# Supplementary material for: Inverse resource allocation between vision and olfaction across the genus Drosophila
Source: Nat Commun. 2019 Mar 11;10:1162. doi: 10.1038/s41467-019-09087-z (PMC6411718; doi:10.1038/s41467-019-09087-z)
Supplement: Supplementary file 4 — Supplementary Data 1 [file 41467_2019_9087_MOESM4_ESM.xlsx]

## Sheet: USED genes
Supplementary Data S….
Species		ADH-1	bp (length)		AmyRel	bp (length)		NADH-2	bp (length)		NADH-4	bp (length)		NADH-4L	bp (length)
D. affinis		AY754404.1	765		AF037353	1485		EF216219	1026		EU494020.1	403		EU494020.1:c1350-1152	200
D. americana americana		U26837.1	765		AY736529	828		DQ471524.1	1023
D. ananassae; mt-genome		AB194426.1	771		AF024691	1482		BK006336.1	1024		BK006336.1:c9556-8218	1339		BK006336.1:c9846-9557	290
D. arizonae		M62741.1	765		KJ746533.1	786		EU341707	467
D. biarmipes		KX375415.1	765		AF462597	1482					AY958403.1:291-1629	1339		AY958403.1:1-290	290
D. birchii		AB669875.1	708		HQ631507.1	1411					HQ631833	1338
D. bromeliae		AY081441	289		AY733049	1473		KF632702	1011
D. busckii		AB261141.1	708					NC_030803.1:2578998-2579450	454
D. buzzatii		U65746	765		KF632677.1	496		KF632703	1010
D. cardini		AY695386.1	720		AF462599	1479		EU493576.1	270		EU493972.1:c1057-1	360		EU493972.1:c1347-1057	291
D. deflecta		AB932653.1	708
D. elegans		AF459785	290		AF136930	1482					AY958406.1:291-1629	1338		AY958406.1:1-290	290
D. erecta: partial mtDNA		X54116	771		AF039562	1482		KM244700.1	1026		KM244700.1:c11515-10177	1339		KM244700.1:c11805-11515	291
D. eugracilis		AY279326.1	771		AF250055	1482		X58913.1	825		AY958407.1:291-1629	1339		AY958407.1:1-290	290
D. ficusphila		AF459786	290		AF462600	1488					AY958408.1:291-1629	1339		AY958408.1:1-290	290
D. funebris		Y13252.1	765		AF335557	1479		HQ110575.1	1000		EU493975.1:c1057-1	1057		EU493975.1:c1347-1057	291
D. gaucha		EF560579.1 pop-var	500		-
D. hamatofila		-			-			DQ202094.1	472
D. hydei		X58694	765		AY733042	1473		DQ471530.1	1023		EU493998.1:c363-1	363		EU493998.1:c653-363	291
D. hypocausta		AB261133.1	711		AY733043	1470		EU493476.1	472		EU493980.1:c1057-1	1057		EU493980.1:c1347-1057	291
D. immigrans		M97638	765		AF491632	1470		HQ110577.1	1010		JN418384.1:c1362-24	1339		JN418384.1:c1652-1362	291
D. lummei		U26843.1	765		AY733046.1	1473		DQ471459.1	1023
D. macrospina		AB932661.1	711		-
D. mainlandi					-			DQ202106.1	489
D. malerkotliana malerkotliana		AB194422.1	771		AY733053	1485		EU493512.1	489		AY958398.1	1339		EU494018.1:c1347-1057	291
D. melanica		AY750123.1	711		AY733056	1473		AY750064.1	1023		EU494003.1:c1057-1	1057		EU494003.1:c1349-1059	291
D. melanogaster; mt-genome		X98338	771		AF022713	1482		GQ229518.1	1026		U37541.1:c9544-8205	1339		GQ229525.1:	291
D. mercatorum		DQ471664.1	711		-			DQ471460.1	1023					EU493999.1:	291
D. mettleri		M57300.1	765		KF632681.1	496		KF632707.1	1019
D. mojavensis wrigelyi		AY154827	765		-						EU494000.1:c1057-1	1057		EU494000.1:c1347-1057	291
D. m. mojavensis; mt-genome!!								BK006339.1	1023		BK006339.1	1339		BK006339.1:c9832-9543	291
D. mulleri		X03048.1	765		-			DQ202112.1	489
D. nannoptera		DQ471666.1	711		KF632682.1	456		DQ471462.1	1023		EU493991.1:c1057-1	1057		EU493991.1:c1090-1057	35
D. nasuta		AB261137.1	711		AY733059	1470		EU493480.1	482		AF182332.1:291-1629	1339		AF182332.1:1-290	290
D. navojoa		X15585.1	765					EU341709.1	489		EU494001.1:c1057-1	1057		EU494001.1:c1126-1057	70
D. nebulosa		U95275	765		AY733060	1485		HQ110579.1	1013		EU494031.1:c1057-1	1057		EU494031.1:c1347-1057	291
D. neocordata		HQ110513.1	711		AY736480	1482		HQ110580.1	1004		EU494027.1:c619-1	619		EU494027.1:c909-619	291
D. pallidipennis		-			AY736487	1482		EU493490.1	486		EU493992.1:c363-1	363		EU493992.1:c433-364	70
D. polychaeta		DQ471629.1	711		AY736494.1	1473		DQ471484.1	1023		EU493995.1:c1057-1	1057		EU493995.1:c1091-1058	35
D. p. pseudoobscura; mt-genome		Y00602	765		U82556	1485		NC_018348.1:261-1286	1026		NC_018348.1:c9552-8212	1339		NC_018348.1:c9842-9552	291
D. pseudotalamancana					KF632685.1	456		KF632710.1	1017
D. putrida		AB932669.1	711		-			EU493504.1	489		EU494007.1:c363-1	363		EU494007.1:c655-365	291
D. repleta		DQ471667.1	711		AY736496	1473		DQ471464.1	1023
D. repletoides		-			AY736500	1473
D. robusta		AY750138.1	711		KF632684.1	456		AY750082.1	1023		EU494006.1:c1057-1	1057		EU494006.1:c1348-1058	291
D. saltans		AY335198.1	711		-			HQ110585.1	925
D. santomea, mt_genome		AY804554.1	630		AY736503	1482		NC_023825.1:243-1266	1024		NC_023825.1:c9560-8222	1339		NC_023825.1:c9850-9560	291
D. sechellia; mt-genome		X04672	771		AF039558	1482		NC_005780.1:242-1265	1024		NC_005780.1:c9581-8243	1339		NC_005780.1:c9871-9583	289
D. simulans; mt-genome		M36581	771		U96159	1482		JQ691661.1:242-1267	1026		JQ691661.1:c9574-8236	1339		JQ691661.1:c9864-9574	291
D. sturtevanti		AB026535	711		AY736506	1482		HQ110595.1	1026
D. subobscura		M55545	765		U79724	1485		EF216238.1	1026
D. sucinea		AY335197.1	717					EU494372.1:c347-1	347		EU494033.1:c1057-1	1057		EU494033.1:c1347-1057	291
D. suzukii: mt-genome					HQ631524.1	1411		KU588141.1:253-1276	1024		KU588141.1:c9542-8204	1339		KU588141.1:c9834-9544	291
D. takahashii		KX384731.1	720		U96161	1482		X58915.1	825		AY958425.1:293-1631	1339		AY958425.1:1-291	291
D. tsacasi		AB669847.1	711		AF251134	1485
D. virilis; mt-genome		U26846	765		AF136603	1473		BK006340.1:232-1257	1026		BK006340.1:c9582-8244	1339		BK006340.1:c9872-9583	290
D. wheeleri		M62851.1	765		AY736514.1	1473		EU341705.1	460
D. willistoni; mt-genome		U95251	765		AF039560	1482		BK006338.1:233-1256	1024		BK006338.1:c9556-8218	1339		BK006338.1:c9846-9557	290
D. yakuba; mt-genome		X54120	771		AF039561	1485		KF824901.1:243-1266	1024		KF824901.1:c9552-8214	1339		KF824901.1:c9842-9552	291
Comments		8 species missing	5 partial <700bps		15 species missing	7 partial <1000bps		11 species missing	17 partial		23 species missing	6 partial		23 species missing	4 partial
		complete
		partial

## Sheet: UNUSED genes
Species		16S	bp length		COII	bp length		COIII	bp (length)		COI	bp length		28Sd1	bp length		Sod (superoxide dismutase)	bp length		Per – period locus protein	bp length		yp1	bp length		Ddc	bp length		28Sd2		28Sd8
D. affinis		EU494359.1	619		M95140.1	688		AF519378.1	416		EU493629.1	1294		EF216285.1	650		U47879	343		-			-			AY754448.1	1038		X71207		-
D. americana americana		AF185054	774		AY646727.1	387		FJ536199.1	310		DQ471597.1	1501		JF735897.1	655					L81302; AY854879.1	1018		AY854809.1	890		AY165520.1	664		-		-
D. ananassae; mt-genome		BK006336.1:c14065-12744	1323		BK006336.1	675		BK006336.1:4782-5570	789		JQ679117.1:mtDNA	1480		JF735891.1	615		M_001956458.2	463		L06335; XM_014905504.1	3830		FBpp0122347	1410		-			X71197		-
D. arizonae		AF18568.1	778		DQ436072.1	721					MF443102.1	658		KJ746535.1	655						genome not annotated
D. biarmipes		-			AF474094.1	685		-			AY098455.1	408		HQ631435.1	340		-			KX863735.1	2220		-			DQ363223.1	583		AY098444		-
D. birchii		-			GQ376039.1	710		-			AB669745.1	1536		HQ631438.1	340		-			-			U52127	832		-			-		-
D. bromeliae		AF479798	562		AF478418.1	688		-			KF632602.1	1500		X55278.1	336		-			-			-			AF324966.1			X71235		-
D. busckii		AF479796	556		GU597481.1	663		AF519379.1	416		HG798345.1	718		JF735900.1	666		U39445	442		-	genome not annotated		-			AF293733.1			X71273		-
D. buzzatii		KP730769.1	485		AF146169.1	688		AF146181.1	419		KF632603.1	1499		AF184008.1	1014		-			FJ267302.1	443		U52126			AF324980.1			X71247		AF184029.1
D. cardini		AF479800	558		AF519319.1	687		AF519351.1	416		EU493576.1	1536		AF184004.1	1017		-			-			-			-			AY081387		AF184025.1
D. deflecta					AF519321.1	658		AF519353.1	481		AB932725.1	699		AB932815.1	659
D. elegans		AF164596	478		AF461307.1	384		-			AY098457.1	408		X71183.1 – D2	342		XM_017267346.1	610		-			-			DQ363224.1			X71183		-
D. erecta: partial mtDNA		AF164585	478		GQ244453.1	684		-			AF050744.1:mtDNA	1502		XR_046895.1	3518*		AF127156	463		XM_001976699.2	3614		FBpp0136885	1320		-			X71171		-
D. eugracilis		AF164595	478		AF474079.1	685		-			XM_017213042.1	1087		-			-			-			-			DQ363225.1			X71175		-
D. ficusphila		AF164594	478		AF474080.1	685		-			AY757285.1	784		-			-			-			-			DQ363226.1			X71181		-
D. funebris		M93987	905		AF478422.1	688		EU493840.1	85		KF632605.1	1498		AB932819.1	661		AF059878	282		-			-			AF293734.1			X71227		-
D. gaucha		-			AF478423.1	688		-			EU390733.1	645		AY081417.1	238		-			-			-			AF324971.1			X71253		-
D. hamatofila		DQ201974.1	143		AF146176.1	688		AF146188.1	419		AF146164.1	409		GU597387	1646		-			-			-			-			-		AF184028.1 + GU597424
D. hydei		EU494459.1	645		GU597488.1	663		GU597520	446		DQ471602.1	1500		GU597386	1651		U37714	439		FJ267301.1	392		-			AF293737.1			X71249		GU597423
D. hypocausta		EU494319.1	679		AB932778.1	666		EU493845.1	599		EU493585.1	1529		AB932823.1	661		-			-			-			-			-		-
D. immigrans		M93988	905		AF478424.1	688		AF519356.1	417		JQ679115.1	1498		AF184006.1	1014		AF021825	442		L06337	189		-			AF293738.1			X71231		AF184027.1
D. lummei		AF185056.1	773		AY646747.1	387		KX399463.1	684		DQ471606.1	1500		JF735906.1	649
D. macrospina		-			GU597499.1	663		GU597530	445		AB932736.1	699		GU597399	1664		-			-			-			-			-		-
D. mainlandi		DQ201985.1	167		DQ202026.1	688					JX489217.1	601
D. malerkotliana malerkotliana		AF164579	478		AF474078.1	685		EU493886.1	789		AJ844758.1	1470		HQ631448.1	340		AJ844855.1	413		-			-			-			-		-
D. melanica		M93989	905		EU390749.1	657		EU493871.1	789		EU493611.1	1536		-			AF059880	280		-			-			AF324972.1			X71233		-
D. melanogaster; mt-genome		AJ400907: mtDNA	1324		U37541: mtDNA	685		NC_001709.1	789		M57910.1:mtDNA	1497		GU597379	1659		X17332	463		X03636; NM_080317.2	3256		NM_001298142.1	1319		X04661.1|			X71159		GU597414
D. mercatorum		M93990	905		DQ202028.1:33-717	684		EU493867.1	789		DQ471607.1	1500		AF184010.1	1014		-			-			-			AF324973.1			-		AF184031.1
D. mettleri		JF736022	171		JF736097.1:32-695	663					AY533789.1	662
D. mojavensis wrigelyi		AY515018.1 ?	511		AY437255.1 (isolate A993.1)	679		-			DQ383730.1	658		-			XM_002008745.2	463		L06339; XM_002010950.2	3238		FBpp0165218	1299		-			AJ308077		-
D. mojavensis baja					DQ202031.1:33-717	684					DQ202071	336								FBpp0387218	1761
D. m. mojavensis; mt-genome??		BK006339.1	1323		BK006339.1	675		BK006339.1	789		BK006339.1:mtDNA	1480
D. mulleri		U94247	256		DQ202032.1:33-717	684		DQ437714.1	419		DQ437708.1	408		-			-			-			-			AF324974.1			AJ308083		-
D. nannoptera		EU494452.1	649		AF478425.1	688		AF183976.1	417		DQ471531.1	1500		AF184013.1	1012		AY081433	282		-			-			AF324975.1			AY081384		AF184034.1
D. nasuta		EU494452.1	619		GU597498.1	663		EU493849.1	85		EU493589.1	1185		GU597398	1599		HQ326578.1	463		AF102159; KX863736.1	300;1077		-			-			-		GU597436
D. navojoa		EU494342.1	619		AY437287.1 (isolate nav7.5)	679		EU493869.1	242		DQ383666.1	658		XM_018113173.1							genome not annotated
D. nebulosa		X84411	761		AY335208.1:39-726, clone neb2	687		-			MG010102.1	816		HQ110534.1	653		AF021830	439		U51090	1056		-			AF293742.1			X71211		-
D. neocordata		EU494366.1	621		AF045088.1	688		EU493895.1	519		EU493636.1	1536		HQ110535.1	654		-			-			-			-			X71219		-
D. pallidipennis		EU494453	664		AY162982.1 (isolate H14)	711		EU493860.1	598		EU493600.1	951		-			-			-			-			-			X71269		-
D. polychaeta		EU494337.1	541		AF478427.1	688		EU493863.1	598		DQ471555.1	1500		HQ110537.1	651
D. p. pseudoobscura: mt-genome		NC_018348.1:c14064-12747	1323		NC_018348.1:3082-3766	675		NC_018348.1:4781-5569	789		AB669765.1:mtDNA	1536		AF184016.1	1016		U47872	343		L81280; XM_015185963.1	4104		FBpp0272298	1305		AF293746.1			X71203		AF184037.1
D. pseudotalamancana											KF632610.1	1503
D. putrida		AF479805	741		AF478431.1	688		AF183996.1	416		KR745955.1	658		AF184000.1	1016		AY081437	191					-			-			AY081388		AF184021.1
D. repleta		-			JF736105.1:41-725	684		-			DQ471533.1	1500		-			-			-			-			AF324977.1			X71251		-
D. repletoides		-			EU161098.1	688		-			-			-			-			-			-			AF324978.1			-		-
D. robusta		M93994	905		GU597482.1	663		EU493874.1	598		EU390726.1	645		GU597381	1617		AF059883	282		L06340	258		-			AF293747.1			X71237		GU597416
D. saltans		-			GU597480.1	663		GU597513	445		AF050751.1	552		GU597380	1608		U37590	442		AY335218	1545		-			-			-		GU597415
D. santomea, mt_genome		KF824856.1:c14082-12757	1323		KF824856.1:3083-3767	675		KF824856.1:4740-5528	789		JQ679120.1:mtDNA	1513		-			AY804512.1	361		AY804500.1	801		-			-			-		-
D. sechellia; mt-genome		AF164589	1327		AF200832.1:3086-3770	675		NC_005780: mtDNA	789		NC_005780.1:mtDNA	1536		-			AF127157	463		FBpp0200715	3699		FBpp0192881	1320		-			X71165		-
D. simulans; mt-genome		AF164588	1327		AF200834.1:3086-3770	675		NC_005781:mtDNA	789		NC_005781.1:mtDNA	1537		HQ110541.1	653		X15685	463		FBpp0317800	3714		FBpp0215372	1320		AY197770.1			X71161		-
D. sturtevanti		-			AF045084.1 14043-0871.9	688		-			MG010104.1	819		HQ110542.1	651		AY335230.1	381		AY335219.1	1124		-			-			X71215		-
D. subobscura		AF126335	462		M95151.1	688		AF519377.1	416		LN867074.1	704		EF216305.1	650		U38233	343					-			-			-		-
D. sucinea		EU494493.1	648		AF474102.1	688		EU493900.1	789		EU493642.1	1536					AY335229.1	381		U51091.1	1126
D. suzukii: mt-genome		KU588141.1:c14068-12739	1323		LN867083.1	675		KU588141.1:4752-5540	789		KU588141.1:1481-3016	1480		KY073308.1	482					DS10_00004670	complete flybase		DS10_00004890	1299
D. takahashii		AF164592	519		AF474089.1	685		-			JF735911.1	696		JF735892.1	613		-			KX863733.1	2342		-			-			X71177		-
D. tsacasi		AF164582	519		AF474088.1	609		-			AB669717.1	1536		-			-			-			-			-			-		-
D. virilis; mt-genome		BK006340.1:c14094-12772	1323		DQ426813.1	688		BK006340.1:4791-5579	789		JQ679111.1	1513		AF184014.1	1014		X13831	463		X13877.1	3195		FBpp0233145	1299		AF293749.1			X71239		AF184035.1 + GU597420
D. wheeleri		JF736035.1	156		JF736110.1	690								AJ308082.1												na
D. willistoni; mt-genome		BK006338.1:c14057-12737	1323		BK006338.1:3053-3740	675		BK006338.1:4715-5503	789		BK006338.1:1445-2980	1480		HQ110544.1	653		L13281	463		U51055.1	3589		FBpp0254974	1309		AF293750.1			X71209		-
D. yakuba; mt-genome		X03240	1327		X03240.1:3083-3766	675		X03240.1:mtDNA	789		NC_001322.1:mtDNA	1536		HQ110545.1	652		AF127159	463		X61127	3195		FBpp0262837	1320		-			X71167		-
		complete						27 species missing	23 partial
		partial
